# Supplementary material for: Potential Therapeutic Effects of Long-Term Stem Cell Administration: Impact on the Gene Profile and Kidney Function of PKD/Mhm (Cy/+) Rats
Source: J Clin Med. 2022 May 5;11(9):2601. doi: 10.3390/jcm11092601 (PMC9102853; doi:10.3390/jcm11092601)
Supplement: Supplementary file 1 [file jcm-11-02601-s001.zip]

Archive with 1 entries (1 files):
- jcm-1699975-supplementary.pdf
